# Supplementary material for: Short-Term Outcomes of Conventional Laparoscopic versus Robot-Assisted Distal Pancreatectomy for Malignancy: Evidence from US National Inpatient Sample, 2005–2018
Source: Cancers (Basel). 2024 Feb 29;16(5):1003. doi: 10.3390/cancers16051003 (PMC10930702; doi:10.3390/cancers16051003)
Supplement: Supplementary file 1 [file cancers-16-01003-s001.zip]

Archive with 1 entries (1 files):
- cancers-2850137-supplementary.pdf
